# Supplementary material for: Global Expanded Nutrient Supply (GENuS) Model: A New Method for Estimating the Global Dietary Supply of Nutrients
Source: PLoS One. 2016 Jan 25;11(1):e0146976. doi: 10.1371/journal.pone.0146976 (PMC4726504; doi:10.1371/journal.pone.0146976)
Supplement: S1 Data — Nutrient supply estimates from GENuS compared with corresponding USDA nutrient supply estimates since 1961 (excluding fortification). (XLS) [file pone.0146976.s001.xls]

## Sheet: usda_comparedata.csv
Year	Food energy (kcal)				Protein (g)				Fat (g)				Carbohydrates (g)				Vitamin C (mg)				Vitamin A (μg RAE)				Folate (μg)				Calcium (mg)				Iron (mg)				Zinc (mg)				Potassium (mg)				Dietary fiber (g)				Copper (mg)
	USDA Nutrient Supply	GENuS estimate (median)	GENUS (95% CI lower)	GENUS (95% CI upper)	USDA Nutrient Supply	GENuS estimate (median)	GENUS (95% CI lower)	GENUS (95% CI upper)	USDA Nutrient Supply	GENuS estimate (median)	GENUS (95% CI lower)	GENUS (95% CI upper)	USDA Nutrient Supply	GENuS estimate (median)	GENUS (95% CI lower)	GENUS (95% CI upper)	USDA Nutrient Supply	GENuS estimate (median)	GENUS (95% CI lower)	GENUS (95% CI upper)	USDA Nutrient Supply	GENuS estimate (median)	GENUS (95% CI lower)	GENUS (95% CI upper)	USDA Nutrient Supply	GENuS estimate (median)	GENUS (95% CI lower)	GENUS (95% CI upper)	USDA Nutrient Supply	GENuS estimate (median)	GENUS (95% CI lower)	GENUS (95% CI upper)	USDA Nutrient Supply	GENuS estimate (median)	GENUS (95% CI lower)	GENUS (95% CI upper)	USDA Nutrient Supply	GENuS estimate (median)	GENUS (95% CI lower)	GENUS (95% CI upper)	USDA Nutrient Supply	GENuS estimate (median)	GENUS (95% CI lower)	GENUS (95% CI upper)	USDA Nutrient Supply	GENuS estimate (median)	GENUS (95% CI lower)	GENUS (95% CI upper)	USDA Nutrient Supply
1961	3100	3144.4	3045.3	3236.6	92	90.253	88.14	93.138	138	137.52	128.27	142.05	381	368.52	358.76	397.39	82	84.986	68.593	107.25	780	752.58	606.17	1003	291	296.28	264.79	336.74	910	912.55	829.41	1132.5	11.9	11.172	10.203	12.777	11.7	11.611	11.093	14.211	3560	3281.6	2462.4	3480.1	19	20.205	18.894	21.829	1.6
1962	3100	3135.4	3036.5	3226.9	91	89.847	87.777	92.716	140	138.21	129.05	142.77	381	364.75	355.47	393.91	81	89.463	71.413	110.23	770	769.49	625.22	1012.3	291	295.9	265.74	334.51	910	907.51	829.35	1127.9	11.9	11.006	10.051	12.561	11.6	11.502	11.006	13.954	3530	3277.7	2461.9	3472.2	19	19.928	18.663	21.509	1.6
1963	3100	3155.9	3053.7	3244.9	92	91.541	89.441	94.472	141	140.8	131.74	145.45	380	360.2	350.89	390.16	75	79.263	64.658	99.083	770	755.04	610.82	993.33	286	295.23	264.64	333.31	910	915.73	839.68	1142.6	11.9	11.191	10.234	12.731	11.8	11.874	11.364	14.411	3520	3282.4	2448.7	3475.5	18	19.862	18.563	21.429	1.6
1964	3200	3231.3	3127.7	3317.9	93	92.946	90.825	95.894	143	145.3	136.43	149.92	379	367.41	357.63	397.52	74	78.244	64.455	98.73	760	749.33	604.93	992.12	284	297.18	266.28	335.9	910	925.77	847.31	1155.7	11.9	11.404	10.434	12.997	11.9	12.127	11.61	14.652	3490	3323.1	2481.6	3518.8	18	20.164	18.856	21.755	1.6
1965	3100	3179.9	3081.4	3267.2	92	90.642	88.508	93.585	142	140.92	131.96	145.32	379	367.43	358	396.27	76	83.5	67.788	102.02	730	734.13	595.62	958.85	277	287.52	258.43	323.22	910	885.04	812.07	1103.1	11.8	11.197	10.282	12.855	11.8	11.834	11.316	14.305	3440	3238.1	2439.1	3431.5	18	19.807	18.553	21.352	1.6
1966	3200	3175.3	3081.4	3259.3	93	90.524	88.389	93.374	145	140.11	131.69	144.51	382	367.55	357.74	394.51	79	87.755	70.17	107.98	750	704.09	567.62	943.14	278	289.25	260.31	325.32	910	859.31	782.14	1062.8	12.1	11.267	10.332	13.003	11.9	11.849	11.326	14.235	3470	3247.6	2491.7	3443.9	18	19.955	18.675	21.549	1.6
1967	3200	3215.3	3121.1	3300.3	94	91.133	88.991	94.11	146	142.61	133.65	147.18	385	370.28	360.63	396.44	81	97.278	76.01	116.93	750	703.01	568.24	936.9	284	295.33	266.26	332.26	890	847.57	771.02	1047	12.3	11.373	10.438	13.095	12.2	11.931	11.393	14.398	3450	3240.1	2511.4	3439.9	19	20.154	18.872	21.719	1.6
1968	3300	3236.1	3141.5	3321.1	94	91.794	89.651	94.819	150	145.47	136.45	150.1	388	369.93	360.01	395.89	82	90.061	73.185	110.58	770	712.59	577.21	948.41	284	294.17	264.69	331.15	900	842.33	765.92	1041.1	12.4	11.542	10.579	13.301	12.3	12.049	11.505	14.518	3510	3299.4	2571.9	3503.4	19	20.266	18.974	21.856	1.6
1969	3300	3280.1	3187.8	3363	95	92.061	89.876	95.011	150	145.78	137.43	150.44	391	377.51	367.02	403.12	82	96.87	75.705	119.64	760	703.07	566.41	952.72	284	304.32	273.78	344.23	900	853.99	771.85	1049.1	12.4	11.618	10.6	13.425	12.2	12.079	11.512	14.564	3480	3315.4	2593.5	3522.1	19	20.873	19.456	22.584	1.6
1970	3300	3298.1	3206.4	3380.3	97	92.477	90.283	95.447	145	148.97	140.66	153.72	394	373.56	363.24	399.1	95	98.408	76.81	121.43	790	698.23	559.5	949.68	300	299	268.58	337.57	950	848.34	766.05	1043.7	12.4	11.561	10.571	13.379	12.7	12.115	11.558	14.874	3670	3317.5	2598.4	3527.3	19	20.179	18.847	21.816	1.7
1971	3300	3325.4	3230.9	3410.5	98	93.538	91.264	96.579	149	149.43	140.78	154.31	395	379.12	366.39	403.63	96	102.23	78.873	132.54	790	707.06	560.36	1011.9	303	304.6	272.12	349.84	960	880.36	777.2	1072.1	12.5	11.752	10.674	13.786	12.8	12.306	11.679	15.09	3670	3369.8	2641	3596.8	19	20.647	19.254	22.636	1.7
1972	3300	3326.4	3233.3	3410.9	97	93.295	90.951	96.314	146	150.64	142.43	155.51	393	376.78	364.19	401.49	96	101.48	78.327	129.54	800	709.86	563.2	994.51	302	294.65	263.54	337.13	950	872.08	773.66	1063.4	12.5	11.674	10.641	13.68	12.7	12.284	11.657	14.996	3660	3341.7	2616.2	3567.1	19	20.052	18.719	21.915	1.7
1973	3200	3275.6	3190.5	3353.7	95	90.645	88.467	93.622	142	142.36	135.22	146.95	399	382.3	371.06	406.9	95	106.03	81.311	132.74	780	689.91	557.18	913.83	308	301.87	272.03	340.26	950	828.11	748.41	1014.4	12.5	11.544	10.548	13.217	12.4	11.856	11.252	14.422	3650	3315.2	2630	3530.4	20	20.75	19.351	22.394	1.7
1974	3200	3278.7	3193.2	3358.2	96	90.665	88.438	93.758	144	144.66	137.3	149.34	389	377.2	364.65	400.12	95	106.55	82.534	131.63	840	697.3	560.47	952.72	306	294.19	264.92	333.38	920	818.21	729.51	994.46	12.4	11.501	10.536	13.395	12.6	11.951	11.32	14.57	3590	3298.4	2637.4	3524.2	19	20.5	19.204	22.205	1.7
1975	3400	3280.4	3195.6	3356.3	93	92.035	89.827	95.265	140	142.86	136.05	147.3	389	380.63	368.4	405.03	99	109.41	85.097	129.75	830	679.66	547.52	907	317	313.1	284.04	349.85	890	824.83	747.43	1013.6	12.5	11.783	10.798	13.659	12.3	12.166	11.527	15.02	3580	3384.7	2709.3	3614	20	21.486	20.039	23.113	1.7
1976	3500	3439.9	3352.7	3522.8	97	94.645	92.302	98.008	145	155.13	148.24	159.83	402	392.52	377.51	415.58	101	108.54	82.668	138.35	830	691.66	545.07	981.76	322	310.41	277.95	355.12	930	865.11	758.74	1044.9	12.9	12.081	11.034	14.219	12.7	12.551	11.862	15.575	3650	3413.9	2721.3	3666	20	21.239	19.83	23.216	1.8
1977	3600	3397.6	3308.6	3480.4	99	93.33	90.951	96.775	143	149.88	142.74	154.72	403	394.75	379.27	417.65	99	113.99	87.228	143.61	810	694.66	544.97	977.9	322	308.52	275.7	354.26	930	862.48	755.28	1042.7	12.9	11.912	10.84	14.005	12.7	12.379	11.656	15.645	3590	3423.8	2736.6	3686.2	20	21.098	19.67	23.114	1.8
1978	3500	3411.5	3320.7	3496.6	96	93.967	91.454	97.57	144	152.79	145.46	157.77	395	392.22	374.48	413.6	96	113.7	85.292	150.63	790	711.8	551.53	1043.7	309	316.24	281.43	371.51	910	894.04	763.43	1071.1	12.3	12.007	10.87	14.23	12.4	12.365	11.609	15.768	3510	3418.9	2727.4	3702.2	20	21.372	19.963	24.004	1.7
1979	3500	3459.6	3369	3545.5	96	94.585	92.059	98.323	145	152.94	145.7	158.29	401	399.55	382.63	422.18	96	111.67	85.792	152.18	810	718.98	565.98	1007.5	316	321.42	288.04	368.93	910	880.31	768.33	1063.6	12.6	12.079	10.958	14.2	12.4	12.268	11.484	15.791	3590	3447.5	2760	3728.5	20	21.689	20.205	23.803	1.8
1980	3500	3429.9	3336.3	3517.8	96	92.896	90.348	96.866	146	152.9	145.25	158.36	401	392.46	374.91	415.08	100	113.9	85.936	145.48	800	708.24	553.94	993.49	312	304.59	270.92	352.69	900	876.99	762.38	1058.3	12.4	11.659	10.553	13.742	12.2	12.056	11.238	15.715	3550	3374.6	2686.4	3665.9	20	21.009	19.504	23.151	1.7
1981	3500	3457.2	3364.5	3547.6	97	95.425	92.764	99.639	146	156.47	149.07	161.99	399	392.39	373.63	414.84	97	115.33	85.538	152.96	800	710.34	554.56	996.35	309	321.8	287.78	370.91	900	892.02	773.3	1074.8	12.5	12.126	10.963	14.218	12.3	12.436	11.561	16.627	3510	3429.8	2740	3736.9	20	21.464	19.999	23.683	1.8
1982	3500	3441	3346.6	3531.6	97	94.131	91.627	98.733	146	154.22	146.97	159.53	400	392.6	375.17	417.65	95	107.53	84.601	159.13	790	711.8	576.7	890.19	314	311.89	281.89	348.62	910	852.67	766.02	1046.3	12.8	11.875	10.775	13.785	12.3	12.329	11.415	16.647	3520	3421.1	2723.9	3709.2	20	21.383	19.954	22.971	1.8
1983	3500	3499.9	3402	3594.8	97	95.681	93.087	100.66	150	159.5	151.95	164.97	404	394.23	374.92	420.01	103	110.92	86.036	125.92	800	706.4	573.86	887.31	318	314.12	284.3	349.61	910	881.28	790.14	1082.4	12.9	11.924	10.817	13.787	12.5	12.63	11.63	17.308	3590	3484.8	2764.4	3788.4	21	21.954	20.489	23.64	1.8
1984	3600	3517.3	3417.1	3616.1	98	96.622	93.886	102.1	153	159.02	151.47	164.58	409	401.9	380.59	427.46	98	117.6	90.869	133.54	820	719.7	582.07	905.48	311	314.71	284.16	349.8	930	893.28	795.56	1093.4	12.9	12.2	11.04	14.272	12.6	12.835	11.716	18.269	3610	3551.6	2832.5	3882.4	21	22.604	21.199	24.262	1.8
1985	3700	3638.1	3531.6	3745.3	101	99.68	96.908	105.82	158	167.21	159.01	172.98	424	409.9	386.39	436.8	97	108.49	86.903	124.13	810	721.11	581.6	897.05	327	331.79	300.92	369.42	950	922.16	815.33	1130.1	13.5	12.61	11.421	14.839	12.9	13.358	12.09	19.075	3700	3629.4	2887.2	3999.6	22	23.322	21.832	24.996	1.9
1986	3700	3622.4	3514.7	3731.8	102	99.143	96.403	105.4	157	162.34	154.35	168.19	429	419.27	395.27	446.39	100	120.55	94.354	136.35	810	717.89	582.07	887.77	330	325.91	295.69	361.19	960	932.21	825.11	1143.9	13.5	12.492	11.315	14.695	13.2	13.245	11.969	18.836	3760	3637.4	2885.7	4006	22	23.769	22.321	25.438	1.9
1987	3800	3673.5	3562.4	3785.2	103	101.22	98.443	107.67	154	160.38	153.13	166.52	441	435.69	411.14	463.06	100	121.56	95.709	137.95	830	747.42	603.67	926.79	323	330.36	299.19	366.4	960	948.05	837.1	1160	13.5	12.767	11.528	14.99	13	13.386	12.083	19.184	3700	3699.2	2936.2	4072.6	22	24.522	23.099	26.203	1.9
1988	3800	3707.9	3598.3	3820.4	104	101.51	98.742	108.13	155	163.26	156.28	169.36	448	437.02	411.95	463.71	100	114.82	89.983	131.32	800	716.07	575.75	880.55	334	339.07	306.99	377.58	960	933.97	820.13	1141	13.8	12.866	11.641	15.087	13.2	13.515	12.17	19.338	3740	3648.9	2910	4035.5	23	24.393	22.909	26.108	1.9
1989	3700	3646.9	3539.6	3757	104	101.01	98.242	107.47	150	156.74	150.18	163.07	444	438.83	414.02	464.58	103	120.79	96.23	138.11	820	735.21	592.03	914.78	323	336.39	304.96	374.55	950	920.5	807.26	1120.3	13.8	13.098	11.872	15.296	13.1	13.374	12.113	18.994	3730	3693.8	2976	4074.4	23	25.131	23.63	26.857	1.9
1990	3800	3716	3608.4	3828.8	105	101.46	98.733	108.15	151	157.92	151.59	164.51	457	453.53	428.13	479	95	119.36	95.17	135.81	820	723.47	589.39	897.88	327	335.75	305.21	373.55	970	914.82	799.66	1112.6	14.1	13.239	12.021	15.506	13.3	13.32	12.127	19.028	3760	3686.3	2981.6	4077.7	24	25.631	24.134	27.302	2
1991	3800	3755.8	3647.4	3870.8	106	103.55	100.75	110.46	149	161.4	154.91	168.09	459	455.68	429.99	481.65	96	110.09	90.413	125.81	820	711.45	576.64	871.02	335	347.88	317.9	384.94	970	920.5	803.3	1120.3	14.4	13.6	12.35	15.948	13.3	13.536	12.368	19.35	3810	3733	3021.4	4133.5	24	26.028	24.511	27.698	2
1992	3800	3809.2	3696.7	3927.5	108	104.65	101.74	111.65	152	163.21	156.24	170.34	468	462.32	436.22	488.79	98	111.61	90.032	128.6	840	738.76	593.2	908.93	339	342.9	310.62	384.04	980	937.29	817.67	1141.1	14.5	13.615	12.34	15.982	13.6	13.641	12.421	19.578	3860	3727.3	3000	4139	24	25.897	24.31	27.658	2
1993	3900	3831.2	3718.8	3953.1	107	105.3	102.32	112.55	155	161.44	154.63	168.6	477	471.76	444.66	497.95	102	119.7	95.363	137.95	870	750.95	610.16	918.8	330	345.73	313.96	386.3	970	942.47	820.04	1144.9	14.4	13.585	12.335	15.895	13.4	13.65	12.388	19.789	3850	3773.7	3049.7	4191.6	24	26.33	24.756	28.111	2
1994	3900	3900.2	3786.4	4024.8	109	106.89	103.87	114.24	151	165.83	158.6	173.2	483	479.08	451.74	505.71	104	123.92	99.598	142.58	910	786.96	639.97	951.82	337	362.02	328.97	404.01	990	956.21	829.36	1158.7	14.5	13.736	12.445	16.126	13.5	13.763	12.499	20.016	3890	3885.7	3157.8	4314.5	24	26.76	25.145	28.615	2
1995	3900	3892.6	3780.2	4015.2	108	107.47	104.51	114.76	148	160.27	154.05	167.11	482	487.92	460.52	514.74	100	119.45	95.96	137.33	880	762.4	622.89	915.84	333	353.7	321.82	393.44	970	955.77	831.54	1162.5	14.4	13.668	12.4	16.046	13.4	13.745	12.523	19.942	3800	3822.9	3082.1	4244	24	26.297	24.743	28.077	2
1996	3900	3804.1	3693.4	3928.8	109	105.04	102.06	112.51	147	156.35	150	163.35	491	478.94	451.78	505.48	105	122.07	97.782	141.24	900	757.85	622.64	908.08	342	349.54	318.12	388.9	980	934.78	809.13	1133.2	14.6	13.598	12.348	15.973	13.5	13.517	12.392	19.854	3870	3809.3	3096.9	4237.4	25	26.308	24.736	28.118	2
1997	3900	3860.8	3747.9	3987.8	108	105.55	102.53	113.22	146	157.93	151.44	165.01	494	488.01	460.26	514.99	105	124.38	98.859	144.25	920	785.58	637.27	949.18	344	361.28	327.73	405.03	980	951.8	819.83	1150.4	14.6	13.738	12.438	16.169	13.3	13.49	12.393	20.057	3840	3829.9	3113.9	4276.3	25	26.932	25.273	28.832	2
1998	3900	3886.8	3773.5	4015.3	109	106.61	103.58	114.41	148	161.32	154.68	168.52	495	488.26	460.34	515.44	107	126.77	99.368	146.17	850	763.7	624.31	919.18	360	362.19	329.48	402.14	980	947	814.21	1144.5	14.9	13.838	12.534	16.389	13.6	13.596	12.5	20.301	3860	3834.5	3130.8	4287.8	25	26.942	25.361	28.789	2
1999	4000	3880	3767.2	4005.8	111	107.79	104.61	115.08	153	163.63	156.86	171.06	499	477.73	450.62	504.12	105	121.93	99.426	141.72	860	774.41	625.9	934.65	360	363.38	330.26	405.72	980	952.49	826.76	1152.5	15.2	13.864	12.578	16.281	13.8	13.725	12.614	19.939	3910	3907.5	3187.2	4336.8	25	26.69	25.073	28.529	2.1
2000	4200	3982	3865.6	4112.5	111	107.95	104.73	115.68	173	172.05	165.14	179.55	498	485.7	457.59	512.96	105	136.98	108.94	159.93	880	778.08	627.09	941.62	366	367.43	332.5	409.66	980	975.74	840.01	1177.5	15.1	14.024	12.772	16.47	13.8	13.892	12.639	20.546	3910	3958.8	3237.8	4413.5	25	27.4	25.724	29.336	2.1
2001	4100	3894.4	3779.1	4025.2	109	107.05	103.84	114.72	172	167.4	160.75	174.87	492	474.5	446.23	501.89	104	124.2	98.966	145.81	840	767.53	619.04	931.03	352	358.02	324.02	399.24	970	973.63	841.05	1180.2	15	13.744	12.506	16.12	13.6	13.785	12.542	20.384	3820	3863.2	3128.1	4314.3	25	26.26	24.642	28.082	2
2002	4200	3951.2	3831.8	4085.1	110	108.24	104.92	116.03	184	171.52	164.5	179.24	486	476.31	447.84	504.19	99	124.79	99.883	145.87	840	770.43	619.64	941.39	338	358.21	325.48	400.22	960	979.5	849.45	1188.6	15	13.959	12.652	16.405	13.6	14.059	12.72	20.778	3760	3916	3170.3	4367.4	24	26.226	24.597	28.046	2
2003	4200	3954.6	3836	4086.7	110	108.33	105	115.95	183	171.23	164.06	179.02	483	476.3	448.19	503.73	103	126.72	101.46	148.22	850	779.85	627.09	949.31	344	359.22	326.34	401.02	970	975.35	848.5	1183.1	15.1	14.053	12.786	16.517	13.6	14.041	12.709	20.641	3810	3931.2	3191.5	4377.7	25	26.765	25.136	28.607	2
2004	4200	3984.5	3866.8	4119.3	111	109.9	106.47	117.55	181	173.25	166.07	181.33	481	478.38	450.41	505.71	102	128.08	103.14	148.47	860	786.75	635.55	968.37	320	365.8	334.73	406.51	980	975.32	850.92	1183.1	14.8	14.325	13.011	16.84	13.8	14.287	12.916	20.904	3710	3989	3248.2	4433.1	24	27.362	25.768	29.17	2.1
2005	4100	4009	3890.4	4144.4	109	109.83	106.4	117.33	177	177.69	170.14	185.86	478	475.43	447.65	502.95	100	115.81	94.842	135.47	830	773.01	627.68	945.59	318	360.57	330.12	400.06	940	974.46	853.09	1186.6	14.8	14.335	13.063	16.79	13.6	14.216	12.951	20.66	3610	3909.6	3154.9	4341.9	24	27.203	25.636	28.939	2.1
2006	4100	3964.6	3847.5	4098.5	111	109.47	106.01	116.76	178	174.96	167.36	183.17	474	470	442.88	497.3	99	120.55	98.118	146.24	890	775.35	625.65	950.99	320	353.38	322.24	393.76	960	968.16	848.86	1179.1	15	14.201	12.916	16.588	13.9	14.144	12.866	20.461	3620	3885.7	3134.8	4311.8	25	26.889	25.346	28.585	2.1
[truncated: 43 more columns]
